# Supplementary material for: A new Miocene pinniped Allodesmus (Mammalia: Carnivora) from Hokkaido, northern Japan
Source: R Soc Open Sci. 2018 May 16;5(5):172440. doi: 10.1098/rsos.172440 (PMC5990790; doi:10.1098/rsos.172440)
Supplement: Data matrix in nexus format [file rsos172440supp2.nex]

#NEXUS
[written Sat Apr 07 15:39:02 JST 2018 by Mesquite  version 3.04 (build 725) at TONO-PC/202.220.66.237]

BEGIN TAXA;
	TITLE Taxa;
	DIMENSIONS NTAX=20;
	TAXLABELS
		Potamotherium_valletoni Enaliarctos_emlongi Pteronarctos_goedertae Pinnarctidion_bishopi Pi._rayi Callorhinus_ursius Imagotaria_downsi Odobenus_rosmarus Erignathus_barbatus Monachus_monachus Desmatophoca_oregonensis D._brachycephala Atopotarus_courseni Allodesmus_kernensis Al._sadoensis Al._sinanoensis Al._demerei Al._packardi Al._naorai Al._uraiporensis 
	;

END;


BEGIN CHARACTERS;
	TITLE  Character_Matrix;
	DIMENSIONS  NCHAR=100;
	FORMAT DATATYPE = STANDARD GAP = - MISSING = ? SYMBOLS = "  0 1 2 3 4";
	CHARSTATELABELS 
		1 Prenarial_shelf, 2 'Premaxilla: rostral process', 3 Anteior_narial_opening, 4 'Premaxilla: ascending process', 5 'Nasal: posterior end', 6 Incisive_foramina, 7 Incisive_foramina, 8 Infraorbital_foramen, 9 Infraorbital_foramen, 10 Ventral_tuberosity_of_zygomatic_root, 11 'Jugal: anteroventral process', 12 Palate, 13 'Maxilla: palatal margins', 14 Palatine, 15 Pterygoid, 16 Pterygoid_strut, 17 'Orbit: fossa muscularis', 18 'Orbit: antorbital process', 19 'Frontal: supraorbital process', 20 'Frontal: supraorbital process', 21 'Frontal: interorbital bar', 22 'Jgal: postorbital process', 23 Zygomatic_process, 24 Orbital_vacuity, 25 'Orbit: optical foramen and orbitosphenoid', 26 Facet_for_tympanohyal_within_hyoid_fossa, 27 Internal_auditory_meatus, 28 Epitympanic_recess, 29 Anterior_opening_of_carotid_canal, 30 Squamosal_fossa_on_zygomatic_root, 31 Glenoid_fossa, 32 'Squamosal: transverse ridge', 33 Pseudosylvian_sulcus, 34 Bony_tentorium, 35 Basioccipital, 36 Inferior_pectrosal_sinus, 37 Posterior_lacerate_foramen, 38 Lambdoidal_crest, 39 Mastoid_process, 40 Paroccipital_process, 41 'Mandible: fusion of mandibular symphysis', 42 'Mandible: length of mandibular symphysis', 43 'Mandible: genial tuberosity', 44 'Mandible: anterior portion of symphyseal region', 45 'Mandible: horizontal ramus', 46 'Mandible: mandibular furrow', 47 'Mandible: edentulous mandibular terminus', 48 'Mandible: posteroventral terminus of mandibular symphysis', 49 'Mandible: depth of horizontal ramus', 50 'MAndible: mandibular arch', 51 'Mandible: ventral border', 52 'Mandible: enlarged digastric insertion', 53 'Mandible: mandibular condyle', 54 'Mandible: mandibular foramen', 55 'Mandible: medial shelf of angular process', 56 'Mandible: base of coronoid process', 57 'Upper incisors: number', 58 UpperI3, 59 'Lower incisors: number', 60 'Lower incisors: relative size', 61 Upper_C1, 62 'Lower C1: size compared to Upper C1', 63 'Lower C1: posterior crista', 64 'Lower C1: longitudinal fluting', 65 'Lower C1: root', 66 'Lower C1: orientation', 67 'Postcanines: tooth enamel', 68 'Postcanines: crowns', 69 'Postcanines: root lobes', 70 'Lower postcanines: tooth row length', 71 'Lower postcanines: paraconid cusps', 72 'Lower postcanines: lingual cingula', 73 Lower_premolars, 74 'Lower premolars: hypoconid cusps', 75 'Lower postcanines: talonid basin', 76 'Lower postcanines: metaconid', 77 'UpperP1-2, lingual cingulum', 78 'Lower P2: roots', 79 'Lower P3-4: roots', 80 'Upper P 3: roots', 81 'Upper P4, protocone shelf', 82 'Upper P4: roots', 83 'Upper M1: roots', 84 'Lower M1: roots', 85 'Upper M2: roots', 86 'Upper M1-2: relative size to premolars', 87 Lower_M2, 88 Postcanine_tooth_wear, 89 'Humerus: deltoid tubercle', 90 'Humerus: diameter of distal trochlea', 91 'Radius: distal end', 92 'Metacarpal 1: insertion of pollocle extensor', 93 Scapholunar, 94 'Astragalus: medial plantar tuberosity', 95 'Astragalus: facet for cuboid', 96 'Calcaneum: calcaneal tuberosity', 97 'Calcaneum: secondary shelf', 98 'Calcaneum: peroneal tubercle', 99 'Entocuneiform/mesocuneiform articulation', 100 The_spinous_process_of_the_axis ; 
	MATRIX
	Potamotherium_valletoni   000000010000010013000000000000000200000000000000000000100010000?0000000000200000000010010000?10000?0
	Enaliarctos_emlongi       0100000110000000000000000010000000000000000000000000000000000000000000000000000000101000????????????
	Pteronarctos_goedertae    01000001010000000000000000?00000000000020010000000000000000000000000010000000000111010000??????????0
	Pinnarctidion_bishopi     ???????11000010100100000001100000?001002??????????????????????????000??????????0201?11??????????????
	Pi._rayi                  010010011000010?10000000001100000?001002????????????????00??0?????000??????????0211?11??00??????????
	Callorhinus_ursius        0100300010001000122000010000010010010002000000001000011000000000000001100102011122201110001000001000
	Imagotaria_downsi         01110011100101021112101100110010111100130120000010{0 1}00110{0 1}0010000100101011{0 1}121{0 1}{0 1}11110{0 1}1{0 1}10121110100??
	Odobenus_rosmarus         01122302210202121112211211110110111101231111011011011111222?21100021011001022112233?2113212211010011
	Erignathus_barbatus       01024001212020031212313000220020120120300010000{0 1}000110000000000000000100000000002110211{1 3}001002100200
	Monachus_monachus         00024001202020031212313100220020120110300?000000100100011000000000000101100000002110201100100210020?
	Desmatophoca_oregonensis  00024101101{0 1}2101130011200012100000000001001000001001001001010000000001000000100021{1 2}0110000??????????
	D._brachycephala          0????1011110010113001110001210000?000001????????????????01?????????00????????????12?1???????????????
	Atopotarus_courseni       00124????01??1111?01112??????010?????0?10010000110110100????00??000111???????000???0??1?001?????????
	Allodesmus_kernensis      201241002011011113011120011210101011100100100001101101000101000000011110010221122221100100100101001{0 1}
	Al._sadoensis             211??10010?20????3001????1121?10???11001????0001101??????1??0?????0111100102211222212011????????????
	Al._sinanoensis           2012410??0120????????????1??????????????0??00001101?01??0101000000011?100???2112???????1????????????
	Al._demerei               21112??0201???12?300112??11210?0??111001??1?0001101?0??????????????????????????0?22?110100?????????0
	Al._packardi              1?124??10010211103121120011210101?0?100?????????????????????0?????011???????2??2?22?11?1????????????
	Al._naorai                1?124??010102?1?13011????1??????1????0??????????????????????0???????????????2??2?22??1??????????????
	Al._uraiporensis          1?124311001021???300112?????????????????????????????????????????????????????2??2?22?10???????101011?

;

END;
BEGIN ASSUMPTIONS;
	TYPESET * UNTITLED   =  unord:  1 -  100;

END;

BEGIN MESQUITECHARMODELS;
	ProbModelSet * UNTITLED   =  'Mk1 (est.)':  1 -  100;
END;

BEGIN TREES;
	Title Result_All;
	LINK Taxa = Taxa;
	TRANSLATE
[0] 		1 Potamotherium_valletoni,
[1] 		2 Enaliarctos_emlongi,
[2] 		3 Pteronarctos_goedertae,
[3] 		4 Pinnarctidion_bishopi,
[4] 		5 Pi._rayi,
[5] 		6 Callorhinus_ursius,
[6] 		7 Imagotaria_downsi,
[7] 		8 Odobenus_rosmarus,
[8] 		9 Erignathus_barbatus,
[9] 		10 Monachus_monachus,
[10] 		11 Desmatophoca_oregonensis,
[11] 		12 D._brachycephala,
[12] 		13 Atopotarus_courseni,
[13] 		14 Allodesmus_kernensis,
[14] 		15 Al._sadoensis,
[15] 		16 Al._sinanoensis,
[16] 		17 Al._demerei,
[17] 		18 Al._packardi,
[18] 		19 Al._naorai,
[19] 		20 Al._uraiporensis;
	TREE 'Result++' = (((((6,(7,8)),((10,9),(11,(13,((16,14),19,18,20))))),3),2),1);

END;


Begin MESQUITE;
		MESQUITESCRIPTVERSION 2;
		TITLE AUTO;
		tell ProjectCoordinator;
		timeSaved 1523083142245;
		getEmployee #mesquite.minimal.ManageTaxa.ManageTaxa;
		tell It;
			setID 0 298197929845787846;
			tell It;
				setDefaultOrder  0 1 2 3 4 5 26 23 28 29 27 11 29 30 14 30 16 30 31 32;
				attachments ;
			endTell;
		endTell;
		getEmployee #mesquite.charMatrices.ManageCharacters.ManageCharacters;
		tell It;
			setID 0 5043989602966672654;
			tell It;
				setDefaultOrder  93 0 1 2 3 4 104 5 108 6 7 8 9 10 11 12 13 14 15 109 16 17 18 19 20 110 21 22 23 24 25 26 27 28 29 113 30 31 32 33 34 35 36 37 38 39 40 41 42 43 44 45 46 47 48 49 50 51 52 53 54 55 56 57 58 59 61 62 63 64 65 66 111 67 68 69 70 71 72 73 74 75 76 78 79 114 80 81 82 83 84 85 86 88 99 89 101 102 90 91;
				attachments ;
			endTell;
			mqVersion 304;
			checksumv 0 3 1914875896 null  getNumChars 100 numChars 100 getNumTaxa 20 numTaxa 20   short true   bits 2305843009213693983   states 31   sumSquaresStatesOnly 8776.0 sumSquares -6.456360425798343E19 longCompressibleToShort false usingShortMatrix true   NumFiles 1 NumMatrices 1;
			mqVersion;
		endTell;
		getWindow;
		tell It;
			suppress;
			setResourcesState false false 100;
			setPopoutState 582;
			setExplanationSize 0;
			setAnnotationSize 0;
			setFontIncAnnot 0;
			setFontIncExp 0;
			setSize 1680 931;
			setLocation 57 90;
			setFont SanSerif;
			setFontSize 10;
			getToolPalette;
			tell It;
			endTell;
			desuppress;
		endTell;
		getEmployee  #mesquite.charMatrices.BasicDataWindowCoord.BasicDataWindowCoord;
		tell It;
			showDataWindow #5043989602966672654 #mesquite.charMatrices.BasicDataWindowMaker.BasicDataWindowMaker;
			tell It;
				getWindow;
				tell It;
					getTable;
					tell It;
						rowNamesWidth 130;
					endTell;
					setExplanationSize 30;
					setAnnotationSize 20;
					setFontIncAnnot 0;
					setFontIncExp 0;
					setSize 1580 859;
					setLocation 57 90;
					setFont SanSerif;
					setFontSize 10;
					getToolPalette;
					tell It;
						setTool mesquite.charMatrices.BasicDataWindowMaker.BasicDataWindow.ibeam;
					endTell;
					setActive;
					setTool mesquite.charMatrices.BasicDataWindowMaker.BasicDataWindow.ibeam;
					colorCells  #mesquite.charMatrices.NoColor.NoColor;
					colorRowNames  #mesquite.charMatrices.TaxonGroupColor.TaxonGroupColor;
					colorColumnNames  #mesquite.charMatrices.CharGroupColor.CharGroupColor;
					colorText  #mesquite.charMatrices.NoColor.NoColor;
					setBackground White;
					toggleShowNames on;
					toggleShowTaxonNames on;
					toggleTight off;
					toggleThinRows off;
					toggleShowChanges on;
					toggleSeparateLines off;
					toggleShowStates on;
					toggleAutoWCharNames on;
					toggleAutoTaxonNames off;
					toggleShowDefaultCharNames off;
					toggleConstrainCW on;
					toggleBirdsEye off;
					toggleShowPaleGrid off;
					toggleShowPaleCellColors off;
					toggleShowPaleExcluded off;
					togglePaleInapplicable on;
					toggleShowBoldCellText off;
					toggleAllowAutosize on;
					toggleColorsPanel off;
					toggleDiagonal on;
					setDiagonalHeight 80;
					toggleLinkedScrolling on;
					toggleScrollLinkedTables off;
					newAssistant  #mesquite.distance.ShowDistance.ShowDistance;
				tell It;
					getEmployee #mesquite.distance.TaxaDistFromMatrixSrc.TaxaDistFromMatrixSrc;
					tell It;
						getMatrixSource  #mesquite.charMatrices.CharMatrixCoordIndep.CharMatrixCoordIndep;
						tell It;
							setCharacterSource #mesquite.charMatrices.StoredMatrices.StoredMatrices;
							tell It;
								setDataSet #5043989602966672654;
							endTell;
						endTell;
						setDistanceTask  #mesquite.distance.UncorrectedDistance.UncorrectedDistance;
					endTell;
				endTell;
				endTell;
				showWindow;
				getWindow;
				tell It;
					forceAutosize;
				endTell;
				getEmployee #mesquite.charMatrices.ColorByState.ColorByState;
				tell It;
					setStateLimit 9;
					toggleUniformMaximum on;
				endTell;
				getEmployee #mesquite.charMatrices.ColorCells.ColorCells;
				tell It;
					setColor Red;
					removeColor off;
				endTell;
				getEmployee #mesquite.categ.StateNamesStrip.StateNamesStrip;
				tell It;
					showStrip off;
				endTell;
				getEmployee #mesquite.charMatrices.AnnotPanel.AnnotPanel;
				tell It;
					togglePanel off;
				endTell;
				getEmployee #mesquite.charMatrices.CharReferenceStrip.CharReferenceStrip;
				tell It;
					showStrip off;
				endTell;
				getEmployee #mesquite.charMatrices.QuickKeySelector.QuickKeySelector;
				tell It;
					autotabOff;
				endTell;
				getEmployee #mesquite.charMatrices.SelSummaryStrip.SelSummaryStrip;
				tell It;
					showStrip off;
				endTell;
				getEmployee #mesquite.categ.SmallStateNamesEditor.SmallStateNamesEditor;
				tell It;
					panelOpen true;
				endTell;
			endTell;
		endTell;
		endTell;
end;
